# Supplementary material for: Allelopathic Trade-Offs of Rye and Wheat Residues Versus 2-Benzoxazolinone: Impacts on Cotton Growth
Source: Biology (Basel). 2025 Sep 25;14(10):1321. doi: 10.3390/biology14101321 (PMC12561330; doi:10.3390/biology14101321)
Supplement: Supplementary file 1 [file biology-14-01321-s001.zip]

Archive with 1 entries (1 files):
- biology-3863988-supplementary.xlsx
