# Supplementary material for: Allelopathic Trade-Offs of Rye and Wheat Residues Versus 2-Benzoxazolinone: Impacts on Cotton Growth
Source: Biology (Basel). 2025 Sep 25;14(10):1321. doi: 10.3390/biology14101321 (PMC12561330; doi:10.3390/biology14101321)
Supplement: Supplementary file 1 [file biology-14-01321-s001.zip › biology-3863988-supplementary.xlsx]

## Sheet: Sheet1
Supplementary Table S1. Mixed-model tests for linear (L) and quadratic (Q) dose–response trends by experiment, material, and trait.
Experiment	Material	Trait	n_rep	df1_L	df2_L	F_L	P_L	df1_Q	df2_Q	F_Q	P_Q
1	BOA	germination	4	1	33	6	0.0198	1	33	1.28	0.2661
1	rye	germination	4	1	69	4.48	0.038	1	69	0.43	0.5122
1	BOA	plant height	4	1	24	14.86	0.0008	1	24	0	0.9938
1	rye	plant height	4	1	51	41.88	<0.001	1	51	9.74	0.003
1	BOA	biomass	4	1	5.74	0.01	0.9421	1	5.46	0.1	0.7621
1	rye	biomass	4	1	16	8.29	0.0109	1	16	2.43	0.1388
3	BOA	germination	4	1	33	0.09	0.7667	1	33	2.42	0.1296
3	rye	germination	4	1	72	0.96	0.3296	1	72	0.48	0.4912
3	BOA	plant height	4	1	24	1.32	0.2616	1	24	0.44	0.5132
3	rye	plant height	4	1	51	14.22	0.0004	1	51	1.34	0.2526
3	BOA	SPAD	4	1	15	1.97	0.1806	1	15	0.6	0.4517
3	rye	SPAD	4	1	36	26.83	<0.0001	1	36	0.1	0.758
3	BOA	biomass	4	1	5.74	0.01	0.9421	1	5.46	0.1	0.7621
3	rye	biomass	4	1	16	8.45	0.0103	1	16	0.23	0.6372
4	BOA	germination	4	1	33	3.96	0.0549	1	33	5.28	0.028
4	rye	germination	4	1	33	1.14	0.2925	1	33	0.86	0.3609
4	wheat	germination	4	1	33	1.09	0.3042	1	33	0.04	0.842
4	BOA	plant height	4	1	42	10.84	0.002	1	42	0.54	0.468
4	rye	plant height	4	1	42	34.33	<0.0001	1	42	0.41	0.5279
4	wheat	plant height	4	1	42	30.17	<0.0001	1	42	9.42	0.0038
4	BOA	SPAD	4	1	15	0.03	0.8605	1	15	0.02	0.8853
4	rye	SPAD	4	1	15	8.61	0.0102	1	15	2.78	0.1162
4	wheat	SPAD	4	1	15	6.43	0.0228	1	15	1.95	0.1828
4	BOA	biomass	4	1	4.7	0.02	0.9047	1	4.38	1.24	0.3222
4	rye	biomass	4	1	8	5.18	0.0524	1	8	2.75	0.1355
4	wheat	biomass	4	1	7	7.72	0.0273	1	7	2.17	0.1841
